# Supplementary material for: CopyCatchers are versatile active genetic elements that detect and quantify inter-homolog somatic gene conversion
Source: Nat Commun. 2021 May 11;12:2625. doi: 10.1038/s41467-021-22927-1 (PMC8113449; doi:10.1038/s41467-021-22927-1)
Supplement: Supplementary file 3 — Source Data [file 41467_2021_22927_MOESM3_ESM.xlsx]

## Sheet: Main Figure 2
	Panel c
		Actin-Cas9 Males cross with wCC females			Actin-Cas9 femaleXwCC female
	Vials	NO	No of Double-sided Mosaic eye individuals	Ratio	NO of F1 Females	No of Double-sided Mosaic eye individuals	Ratio
	1	44	38	0.863636	53	33	0.622642
	2	37	25	0.675676	26	16	0.615385
	3	48	40	0.833333	34	18	0.529412
	4	29	23	0.793103	65	39	0.6
	5	48	44	0.916667	44	25	0.568182
	6	55	43	0.781818	43	24	0.55814
	7	27	24	0.888889	57	31	0.54386
	8	12	10	0.833333	46	20	0.434783
	9	33	27	0.818182	36	20	0.555556
	10	25	14	0.56	46	30	0.652174
		Vasa-Cas9 Males cross with wCC females			Vasa-Cas9 femaleXwCC female
	Vials	NO	No of Double-sided Mosaic eye individuals	Ratio	NO of F1 Females	No of Double-sided Mosaic eye individuals	Ratio
	1	46	33	0.717391	59	39	0.661017
	2	74	57	0.77027	20	15	0.75
	3	56	39	0.696429	53	36	0.679245
	4	55	40	0.727273	45	31	0.688889
	5	56	46	0.821429	43	32	0.744186
	6	77	62	0.805195	56	39	0.696429
	7	58	42	0.724138	65	46	0.707692
	8	56	38	0.678571	36	26	0.722222
	9	39	37	0.948718	62	33	0.532258
	10	42	39	0.928571	45	28	0.622222
	11	43	38	0.883721	46	21	0.456522
		Nanos-Cas9 Males cross with wCC females			Nanos-Cas9 femaleXwCC female
	Vials	NO of F1 Females	No of Double-sided Mosaic eye individuals	Ratio	NO of F1 Females	No of Double-sided Mosaic eye individuals	Ratio
	1	58	1	0.0172414	60	21	0.35
	2	51	1	0.0196078	66	31	0.469697
	3	65	1	0.0153846	61	22	0.360656
	4	67	3	0.0447761	61	22	0.360656
	5	83	1	0.0120482	65	20	0.307692
	6	57	2	0.0350877	74	25	0.337838
	7	39	2	0.0512821	75	31	0.413333
	8	52	2	0.0384615	70	24	0.342857
	9	8	2	0.25	44	12	0.272727
	10	14	3	0.214286	45	15	0.333333
	11	30	3	0.1	55	18	0.327273
	Panel e
	Flies	Actin-Cas9 MaleXpleCC Female	Actin-Cas9 FemaleXpleCC Male	Vasa-Cas9 MaleXpleCC Female	Vasa-Cas9 FemaleXpleCC Male	Nanos-Cas9 MaleXpleCC Female	Nanos-Cas9 FemaleXpleCC Male
	1	0.50655	0.305677	0.528384	0.432314	0.262009	0.502183
	2	0.497817	0.296943	0.593886	0.39738	0.340611	0.375546
	3	0.532751	0.253275	0.550218	0.471616	0.336245	0.502183
	4	0.502183	0.344978	0.515284	0.375546	0.358079	0.502183
	5	0.358079	0.414847	0.384279	0.471616	0.296943	0.510917
	6	0.353712	0.231441	0.515284	0.458515	0.31441	0.406114
	7	0.554585	0.218341	0.489083	0.331878	0.323144	0.379913
	8	0.541485	0.262009	0.524017	0.41048	0.445415	0.41048
	9	0.541485	0.384279	0.471616	0.49345	0.379913	0.384279
	10	0.414847	0.358079	0.471616	0.393013	0.39738	0.362445

## Sheet: Main Figure 3
	Panel b
	Ratio of pale throax bristles in each fly
	Flies	Control	betaTub85D	fs(1)h	Np	dup	fzy	Fs(2)Ket	E(bx)	RpS27	AP-2	CG7807	RunxB	Cyclin A	feo	Scs-alpha	CG3149	CYCE	CG7236	NUP358	CG9769	Chinmo	slmb	raw	CG3534	OPA	KLP61F	Lis-1	sle	CG7948	Hsc70Cb	scf	I-2	polo	Nc73EF	E2f	CSN5	Nlp	Spindly	ial	MCPH1	tlk	CG6767	CG34201	RnrL	Pont	CG5343	Apc	CTPsyn
	1	0.853659	0.2333	0.707321	0.61654	0.911149	1.01452	0.927283	0.955679	1.08002	0.976761	0.99268	0.864575	1.05818	1.02538	1.03635	1.08002	1.10175	1.08776	0.87275	1.03635	1.08002	1.07765	1.26545	0.943095	1.22179	1.18909	1.16919	1.26868	1.18059	1.15897	1.00645	1.23265	1.14886	1.11831	1.05539	1.18898	1.26061	1.45379	0.986119	1.01667	1.26061	1.18898	1.14445	1.53823	1.47272	1.45089	1.51478	1.62654
	2	0.97561	0.155533	0.460361	0.380443	0.944493	1.11272	1.17812	1.07765	1.14542	1.01054	1.06905	1.0442	1.02538	0.916312	0.981817	1.09088	1.15639	1.15897	1.12358	0.981817	1.23265	0.945461	1.25448	1.20135	1.04721	1.11272	1.26061	1.26868	1.28729	1.01667	1.27083	1.37452	1.29116	1.04711	1.34731	1.15564	1.13864	1.33182	1.13864	1.30127	1.56566	1.30009	1.38893	1.31364	1.28729	1.47272	1.54533	1.63966
	3	1.08537	0.266644	0.561361	0.642784	1.02226	0.927283	0.643645	1.07765	0.894477	1.12272	0.763575	0.988055	0.949118	1.22179	1.23297	0.850915	1.06905	1.06744	0.99268	1.19995	1.09088	1.13864	0.959982	1.10035	1.18909	0.99268	0.986119	0.999241	1.00365	1.08776	1.12842	1.17812	1.12842	1.09798	1.11154	1.14445	1.20985	1.07765	1.26061	1.57577	1.35215	1.25567	1.25567	1.40346	1.27632	1.37452	1.44368	1.39044
	4	0.963415	0.488865	0.494028	0.314831	1.01118	0.752712	0.752712	1.12842	0.927283	1.26868	1.13455	1.08905	0.687207	0.99268	1.05818	1.25448	0.796381	1.07765	1.01452	0.970845	1.03635	1.31149	1.00365	1.06657	1.18909	1.21092	1.1793	1.23502	0.938147	1.35215	1.05732	0.981817	1.06744	1.34193	1.23502	1.14445	1.08776	1.20985	1.28094	1.20985	0.986119	1.15564	1.55565	1.36226	1.46175	1.38539	1.57577	1.48219
	5	1.12195	0.400019	0.53888	1.04936	0.911149	0.861779	1.23265	1.12842	1.12358	1.01054	0.839944	0.774762	0.99268	1.01452	1.11272	1.21092	1.10175	1.15897	1.16725	0.99268	1.16725	0.986119	1.16725	1.22383	1.08002	1.16725	1.16919	1.10035	1.02538	0.996337	1.12842	1.17812	1.08776	1.34193	1.17887	1.27782	1.3216	1.037	1.41314	1.28094	1.14886	1.21114	1.08895	1.38259	1.48359	1.40722	1.39281	1.45605
	6	0.853659	0.488865	0.53888	0.74443	0.666663	1.09088	0.774547	0.955679	1.02538	1.01054	0.99268	1.02172	1.29815	1.13455	1.01054	1.02538	1.15639	0.884474	1.13455	1.00365	1.08002	1.29116	1.02538	1.01054	0.905448	1.31999	1.26061	1.12272	1.10175	1.3216	1.20985	1.14542	1.14886	0.945461	1.10035	1.14445	1.13864	1.45379	0.986119	1.01667	1.77917	1.25567	1.14445	1.44368	1.60363	1.48359	1.38259	1.50844
	7	1.34146	0.400019	0.370548	0.644505	0.944493	0.643645	1.05818	1.15897	0.883613	1.01054	1.21092	1.0442	1.13455	0.905448	1.17887	1.10175	1.06905	0.945461	1.17812	1.09088	1.26545	0.945461	1.28729	1.19016	1.12358	1.00365	0.986119	0.842095	1.09131	1.15897	1.27083	1.14542	1.29116	0.996337	1.16768	1.27782	1.26061	1.33182	1.13864	1.30127	1.26061	1.50005	1.38893	1.38259	1.38539	1.37452	1.5961	1.62804
	8	1.07317	0.38894	0.359254	0.422284	1.02226	1.08002	1.06905	0.640526	1.04721	0.909428	1.00365	1.29116	1.26545	1.04721	1.05539	1.01452	1.23265	1.06744	1.12358	1.19995	0.905448	0.986119	0.87275	1.01054	0.883613	0.99268	1.1793	1.30246	1.02538	1.01667	1.21996	1.09088	1.26061	1.39281	1.1565	1.31117	1.13864	1.07765	1.26061	1.28094	1.06744	1.4667	1.25567	1.29116	1.52156	1.65816	1.40292	1.43712
	9	1.17073	0.800039	0.819615	0.500051	0.666663	0.87275	0.970845	0.894692	0.99268	0.920614	1.04721	1.05539	0.87275	1.12358	1.06657	1.01452	1.02538	1.34193	0.99268	1.25448	1.14542	1.2505	1.10175	1.11154	1.21092	0.981817	0.915021	1.10035	1.30902	1.24029	1.00645	1.09088	1.15897	1.46401	1.21253	1.15564	1.29116	1.20985	1.28094	1.20985	1.14886	1.30009	1.55565	1.46401	1.35107	1.52726	1.62664	1.33612
	10	1.31707	0.222221	0.707321	0.34441	1.01118	0.894477	0.855648	0.77261	1.02538	0.920614	1.11272	1.03291	1.01452	0.949118	0.898242	1.02312	1.02538	0.976008	1.16725	1.06249	0.905448	0.996337	1.00365	1.1565	1.17005	1.10175	1.06744	0.954389	1.31999	1.05732	1.27083	1.23265	1.06744	1.09798	1.32483	1.18898	1.20985	0.93535	1.41314	1.38259	1.037	1.18898	1.08895	1.36226	1.24609	1.40722	1.44368	1.6729
		1.07561
	Fold change of pale throax bristles
	Flies	Control	betaTub85D	fs(1)h	Np	dup	fzy	Fs(2)Ket	E(bx)	RpS27	AP-2	CG7807	RunxB	Cyclin A	feo	Scs-alpha	CG3149	CYCE	CG7236	NUP358	CG9769	Chinmo	slmb	raw	CG3534	OPA	KLP61F	Lis-1	sle	CG7948	Hsc70Cb	scf	I-2	polo	Nc73EF	E2f	CSN5	Nlp	Spindly	ial	MCPH1	tlk	CG6767	CG34201	RnrL	Pont	CG5343	Apc	CTPsyn
	1	0.853659	0.2169	0.6576	0.5732	0.8471	0.9432	0.8621	0.8885	1.0041	0.9081	0.9229	0.8038	0.9838	0.9533	0.9635	1.0041	1.0243	1.0113	0.8114	0.9635	1.0041	1.0019	1.1765	0.8768	1.1359	1.1055	1.087	1.1795	1.0976	1.0775	0.9357	1.146	1.0681	1.0397	0.9812	1.1054	1.172	1.3516	0.9168	0.9452	1.172	1.1054	1.064	1.4301	1.3692	1.3489	1.4083	1.5122
	2	0.97561	0.1446	0.428	0.3537	0.8781	1.0345	1.0953	1.0019	1.0649	0.9395	0.9939	0.9708	0.9533	0.8519	0.9128	1.0142	1.0751	1.0775	1.0446	0.9128	1.146	0.879	1.1663	1.1169	0.9736	1.0345	1.172	1.1795	1.1968	0.9452	1.1815	1.2779	1.2004	0.9735	1.2526	1.0744	1.0586	1.2382	1.0586	1.2098	1.4556	1.2087	1.2913	1.2213	1.1968	1.3692	1.4367	1.5244
	3	1.08537	0.2479	0.5219	0.5976	0.9504	0.8621	0.5984	1.0019	0.8316	1.0438	0.7099	0.9186	0.8824	1.1359	1.1463	0.7911	0.9939	0.9924	0.9229	1.1156	1.0142	1.0586	0.8925	1.023	1.1055	0.9229	0.9168	0.929	0.9331	1.0113	1.0491	1.0953	1.0491	1.0208	1.0334	1.064	1.1248	1.0019	1.172	1.465	1.2571	1.1674	1.1674	1.3048	1.1866	1.2779	1.3422	1.2927
	4	0.963415	0.4545	0.4593	0.2927	0.9401	0.6998	0.6998	1.0491	0.8621	1.1795	1.0548	1.0125	0.6389	0.9229	0.9838	1.1663	0.7404	1.0019	0.9432	0.9026	0.9635	1.2193	0.9331	0.9916	1.1055	1.1258	1.0964	1.1482	0.8722	1.2571	0.983	0.9128	0.9924	1.2476	1.1482	1.064	1.0113	1.1248	1.1909	1.1248	0.9168	1.0744	1.4463	1.2665	1.359	1.288	1.465	1.378
	5	1.12195	0.3719	0.501	0.9756	0.8471	0.8012	1.146	1.0491	1.0446	0.9395	0.7809	0.7203	0.9229	0.9432	1.0345	1.1258	1.0243	1.0775	1.0852	0.9229	1.0852	0.9168	1.0852	1.1378	1.0041	1.0852	1.087	1.023	0.9533	0.9263	1.0491	1.0953	1.0113	1.2476	1.096	1.188	1.2287	0.9641	1.3138	1.1909	1.0681	1.126	1.0124	1.2854	1.3793	1.3083	1.2949	1.3537
	6	0.853659	0.4545	0.501	0.6921	0.6198	1.0142	0.7201	0.8885	0.9533	0.9395	0.9229	0.9499	1.2069	1.0548	0.9395	0.9533	1.0751	0.8223	1.0548	0.9331	1.0041	1.2004	0.9533	0.9395	0.8418	1.2272	1.172	1.0438	1.0243	1.2287	1.1248	1.0649	1.0681	0.879	1.023	1.064	1.0586	1.3516	0.9168	0.9452	1.6541	1.1674	1.064	1.3422	1.4909	1.3793	1.2854	1.4024
	7	1.34146	0.3719	0.3445	0.5992	0.8781	0.5984	0.9838	1.0775	0.8215	0.9395	1.1258	0.9708	1.0548	0.8418	1.096	1.0243	0.9939	0.879	1.0953	1.0142	1.1765	0.879	1.1968	1.1065	1.0446	0.9331	0.9168	0.7829	1.0146	1.0775	1.1815	1.0649	1.2004	0.9263	1.0856	1.188	1.172	1.2382	1.0586	1.2098	1.172	1.3946	1.2913	1.2854	1.288	1.2779	1.4839	1.5136
	8	1.07317	0.3616	0.334	0.3926	0.9504	1.0041	0.9939	0.5955	0.9736	0.8455	0.9331	1.2004	1.1765	0.9736	0.9812	0.9432	1.146	0.9924	1.0446	1.1156	0.8418	0.9168	0.8114	0.9395	0.8215	0.9229	1.0964	1.2109	0.9533	0.9452	1.1342	1.0142	1.172	1.2949	1.0752	1.219	1.0586	1.0019	1.172	1.1909	0.9924	1.3636	1.1674	1.2004	1.4146	1.5416	1.3043	1.3361
	9	1.17073	0.7438	0.762	0.4649	0.6198	0.8114	0.9026	0.8318	0.9229	0.8559	0.9736	0.9812	0.8114	1.0446	0.9916	0.9432	0.9533	1.2476	0.9229	1.1663	1.0649	1.1626	1.0243	1.0334	1.1258	0.9128	0.8507	1.023	1.217	1.1531	0.9357	1.0142	1.0775	1.3611	1.1273	1.0744	1.2004	1.1248	1.1909	1.1248	1.0681	1.2087	1.4463	1.3611	1.2561	1.4199	1.5123	1.2422
	10	1.31707	0.2066	0.6576	0.3202	0.9401	0.8316	0.7955	0.7183	0.9533	0.8559	1.0345	0.9603	0.9432	0.8824	0.8351	0.9512	0.9533	0.9074	1.0852	0.9878	0.8418	0.9263	0.9331	1.0752	1.0878	1.0243	0.9924	0.8873	1.2272	0.983	1.1815	1.146	0.9924	1.0208	1.2317	1.1054	1.1248	0.8696	1.3138	1.2854	0.9641	1.1054	1.0124	1.2665	1.1585	1.3083	1.3422	1.5553
	Panel d
		Fraction of pale bristles in each fly																									Avergae of control
		Control	1.25856	1.24752	1.07088	0.861117	1.05984	1.4352	1.19232	0.839037	0.850077	0.916317	1.24752	0.883197	0.839037	0.971517	0.816957	0.850077	0.905277	0.894237	0.861117	0.999988	0.999988				0.999988
		Np	0.751436	0.828507	0.645465	0.867042	0.587662	0.606929	0.799605	0.76107	0.443155	0.529859	0.539493	0.308282	0.76107	0.674366	0.751436	0.809239	0.635831	0.520225	0.635831	0.789972	0.510591	0.520225
		fzy	0.857408	0.838141	0.818873	0.857408	0.55876	0.915211	0.780338	0.789972	0.269746	0.876676	0.664732	0.539493	0.587662	0.789972	0.905577	0.712901	0.433521	0.722535	0.539493	0.655098	0.626197	0.674366	0.635831
		eff	1.3391	1.30056	1.37763	1.32946	1.27166	1.20422	1.13679	1.23313	1.10789	1.2813	1.13679	1.31983	1.13679
		βTub85D	0.76107	0.703267	0.269746	0.337183	0.924845	0.96338	0.655098	0.529859	0.568394	0.414253	0.645465	0.491324	0.48169	0.645465	0.635831	0.828507	0.48169	0.568394	0.635831	0.818873
		Orc1	1.15606	1.11752	1.20422	1.35837	1.16569	1.29093	1.02118	1.08862	1.41617	1.05972	1.22349	0.915211	1.16569	1.3391	1.05972	1.21386	1.32946	1.08862	1.07899	1.32946	1.24276
		fs(1)h	0.751436	0.838141	0.809239	0.905577	0.664732	0.549127	0.892463	0.784937	0.806442	0.763432	0.8387	0.806442	0.731174
		eff	0.626197	0.88631	0.934479	0.982648	0.88631	0.867042	1.22579	1.20429	1.17203	1.10751	1.16128	1.17203	1.12902	1.05375
		dm	0.799601	0.770701	0.385356	0.500954	0.82851	0.298647	0.700992	0.614793	0.472055	0.500954	0.795691	0.645153	0.440855	0.638993	0.504114	0.591393	0.548384
		HP1c	0.762317	0.725431	0.934454	0.725431	0.946749	0.590181	0.418045	0.651658	0.799191	0.627093	0.651992	0.602477	0.577886
		Fold change of pale bristles
		Np	0.751445	0.828516	0.645472	0.867052	0.587669	0.606936	0.799615	0.761079	0.44316	0.529865	0.539499	0.308285	0.761079	0.674374	0.751445	0.809249	0.635838	0.520231	0.635838	0.789981	0.510597	0.520231
		fzy	0.857418	0.83815	0.818882	0.857418	0.558767	0.915222	0.780347	0.789981	0.26975	0.876686	0.66474	0.539499	0.587669	0.789981	0.905588	0.712909	0.433526	0.722543	0.539499	0.655106	0.626204	0.674374	0.635838
		eff	1.33911	1.30058	1.37765	1.32948	1.27168	1.20424	1.1368	1.23314	1.1079	1.28131	1.1368	1.31985	1.1368
		βTub85D	0.761079	0.703276	0.26975	0.337187	0.924855	0.963391	0.655106	0.529865	0.568401	0.414258	0.645472	0.491329	0.481696	0.645472	0.635838	0.828516	0.481696	0.568401	0.635838	0.818882
		Orc1	1.15607	1.11753	1.20424	1.35838	1.1657	1.29094	1.02119	1.08863	1.41618	1.05973	1.22351	0.915222	1.1657	1.33911	1.05973	1.21387	1.32948	1.08863	1.079	1.32948	1.24277
		fs(1)h	0.751445	0.83815	0.809249	0.905588	0.66474	0.549133	0.892473	0.784946	0.806452	0.763441	0.83871	0.806452	0.731183
		eff	0.626204	0.88632	0.934489	0.982659	0.88632	0.867052	1.22581	1.2043	1.17204	1.10753	1.16129	1.17204	1.12903	1.05376
		dm	0.79961	0.77071	0.38536	0.50096	0.82852	0.29865	0.701	0.6148	0.47206	0.50096	0.7957	0.64516	0.44086	0.639	0.50412	0.5914	0.54839
		HP1c	0.762326	0.72544	0.934465	0.72544	0.94676	0.590188	0.41805	0.651666	0.7992	0.6271	0.652	0.602484	0.577893
			1.25856	1.24752	1.07088	0.861117	1.05984	1.4352	1.19232	0.839037	0.850077	0.916317	1.24752	0.883197	0.839037	0.971517	0.816957	0.850077	0.905277	0.894237	0.861117	0.999988	0.999988
[truncated: 32 more columns]

## Sheet: Main Figure 4
	Three independent replicates were conducted for control and each target. HDR: HDR rates created by CRISPR/Cas9 cutting and mCherry donor mediated repair; NHEJ: NHEJ repair rates after CRISPR/Cas9 cutting; HDR/uncut: ratio of HDR over uncut; HDR/NHEJ: ratio of HDR over NHEJ. HTR: homologous chromosome templated HDR.
	Plasmid templated - using exogenous donor plasmid which contains promoterless mCherry as the homologous repair template, homoloy templated - using the homologous chromosome which is the GAPDH-copGFP allele to repair DSB cut at the NHEJ allele.
	Panel c
	Significance: * p<0.05, ** p<0.01,*** p<0.001, **** p<0.0001
	Target	HDR rates (%)-plasmid templated	NHEJ rates (%)-plasmid templated	HDR/uncut-plasmid templated	HDR/NHEJ-plasmid templated
	Control-1	2	42.3	0.036	0.047
	Control-2	2.2	42.6	0.04	0.052
	Control-3	1.9	41.3	0.034	0.046
	BRD2-1	3.8****	60.5****	0.107****	0.063**
	BRD2-2	3.8****	61.1****	0.109****	0.062**
	BRD2-3	3.8****	60.8****	0.108****	0.063**
	CDC20-1	3.1***	57.3****	0.079****	0.054*
	CDC20-2	3.3***	57.8****	0.086****	0.057*
	CDC20-3	3.1***	57.8****	0.081****	0.054*
	KLKB1-1	3.6***	62.2****	0.106****	0.058*
	KLKB1-2	3.3***	61.5****	0.094****	0.054*
	KLKB1-3	3.6***	61.8****	0.105****	0.058*
	c-MYC-1	3.5***	59.0****	0.094****	0.059**
	c-MYC-2	3.6***	58.0****	0.095****	0.062**
	c-MYC-3	3.3***	58.2****	0.087****	0.057**
	PSMA7-1	2.7**	55.0****	0.064***	0.049(ns)
	PSMA7-2	2.7**	53.9****	0.063***	0.05(ns)
	PSMA7-3	2.6**	54.4****	0.061***	0.048(ns)
	Panel e
	Target	HTR rates (%)	NHEJ+uncut (%)-HTR	Fold change of HTR
	Control-1	4.73	95.1	1.04956
	Control-2	4.42	95.3	0.980769
	Control-3	4.37	95.4	0.969675
	BRD2-1	4.66(ns)	95.1(ns)	1.03402
	BRD2-2	4.7(ns)	95(ns)	1.0429
	BRD2-3	4.62(ns)	95.1(ns)	1.02515
	CDC20-1	4.32(ns)	95.4(ns)	0.95858
	CDC20-2	4.41(ns)	95.4(ns)	0.97855
	CDC20-3	4.67(ns)	95.1(ns)	1.03624
	KLKB1-1	5.14*	94.6**	1.14*
	KLKB1-2	5.08*	94.6**	1.13*
	KLKB1-3	5.46*	94.3**	1.21*
	c-MYC-1	8.08***	91.7***	1.79***
	c-MYC-2	9.01***	90.7***	2.00***
	c-MYC-3	8.9***	90.8***	1.97***
	PSMA7-1	3.22***	96.5**	0.71***
	PSMA7-2	2.89***	96.1**	0.64***
	PSMA7-3	3.04***	96**	0.67***

## Sheet: Supplementary Figure 3
		Panel b	Shadow drive effects on F1 SGC efficiency with wCC
		Heterozygous Cas9 females crossed with CopyCatcher males, counting F1 female progeny
		M-M Cas9							P-M Cas9
		Actin-Cas9/wCC			wCC/+				Actin-Cas9/wCC			wCC/+
		No of F1 female progeny	No of F1 female progeny has double-sided mosaic eyes	Ratio	No of F1 female progeny	No of F1 female progeny has double-sided mosaic eyes	Ratio		No of F1 female progeny	No of F1 female progeny has double-sided mosaic eyes	Ratio	No of F1 female progeny	No of F1 female progeny has double-sided mosaic eyes	Ratio
		25	18	0.72	21	15	0.714286		18	17	0.944444	18	17	0.944444
		23	22	0.956522	30	25	0.833333		13	13	1	11	11	1
		12	10	0.833333	22	15	0.681818		13	13	1	14	12	0.857143
		31	23	0.741935	34	28	0.823529		12	12	1	19	15	0.789474
		20	13	0.65	11	7	0.636364		15	15	1	12	9	0.75
		24	22	0.916667	15	10	0.666667		7	7	1	10	10	1
		13	12	0.923077	23	18	0.782609		23	20	0.869565	14	12	0.857143
		34	18	0.529412	28	22	0.785714		14	14	1	18	14	0.777778
		15	8	0.533333	16	13	0.8125		13	13	1	21	16	0.761905
		26	17	0.653846	23	17	0.73913		12	12	1	11	11	1
		14	12	0.857143	12	9	0.75		10	10	1	15	13	0.866667
		20	20	1	19	16	0.842105		19	19	1	15	13	0.866667
		34	29	0.852941	32	22	0.6875
		17	13	0.764706	20	19	0.95
		21	21	1	27	24	0.888889
		Vasa-Cas9/wCC			wCC/+				Vasa-Cas9/wCC			wCC/+
		No of F1 female progeny	No of F1 female progeny has double-sided mosaic eyes	Ratio	No of F1 female progeny	No of F1 female progeny has double-sided mosaic eyes	Ratio		No of F1 female progeny	No of F1 female progeny has double-sided mosaic eyes	Ratio	No of F1 female progeny	No of F1 female progeny has double-sided mosaic eyes	Ratio
		11	8	0.727273	10	8	0.8		33	24	0.727273	35	21	0.6
		23	14	0.608696	27	21	0.777778		26	22	0.846154	34	19	0.558824
		26	23	0.884615	25	20	0.8		23	15	0.652174	30	24	0.8
		18	17	0.944444	26	19	0.730769		28	23	0.821429	21	18	0.857143
		20	15	0.75	15	11	0.733333		25	17	0.68	21	18	0.857143
		22	22	1	16	14	0.875		27	19	0.703704	29	21	0.724138
		29	25	0.862069	28	17	0.607143		26	17	0.653846	24	15	0.625
		16	10	0.625	24	12	0.5		21	12	0.571429	28	25	0.892857
		25	19	0.76	15	11	0.733333		19	17	0.894737	19	15	0.789474
		14	10	0.714286	12	7	0.583333		23	17	0.73913	25	15	0.6
		20	18	0.9	17	14	0.823529		29	21	0.724138	33	27	0.818182
		15	14	0.933333	24	13	0.541667		25	19	0.76	26	24	0.923077
		21	17	0.809524	33	25	0.757576		18	13	0.722222	20	19	0.95
		19	15	0.789474	25	19	0.76		35	28	0.8	34	25	0.735294
		40	30	0.75	30	22	0.733333		18	13	0.722222	34	22	0.647059
									25	18	0.72	29	22	0.758621
									19	14	0.736842	25	16	0.64
									30	24	0.8	24	19	0.791667
		Nanos-Cas9/wCC			wCC/+				Nanos-Cas9/wCC			wCC/+
		No of F1 female progeny	No of F1 female progeny has double-sided mosaic eyes	Ratio	No of F1 female progeny	No of F1 female progeny has double-sided mosaic eyes	Ratio		No of F1 female progeny	No of F1 female progeny has double-sided mosaic eyes	Ratio	No of F1 female progeny	No of F1 female progeny has double-sided mosaic eyes	Ratio
		27	15	0.555556	25	6	0.24		31	19	0.612903	24	11	0.458333
		17	7	0.411765	12	2	0.166667		24	19	0.791667	22	13	0.590909
		17	6	0.352941	21	4	0.190476		27	20	0.740741	23	10	0.434783
		11	4	0.363636	20	5	0.25		24	15	0.625	44	25	0.568182
		13	4	0.307692	15	2	0.133333		21	15	0.714286	26	16	0.615385
		16	8	0.5	18	7	0.388889		30	20	0.666667	21	11	0.52381
		24	12	0.5	26	6	0.230769		21	13	0.619048	18	11	0.611111
		28	15	0.535714	23	6	0.26087		21	16	0.761905	18	10	0.555556
		27	15	0.555556	21	6	0.285714
		22	10	0.454545	18	7	0.388889
		25	11	0.44	17	2	0.117647
		12	6	0.5	13	3	0.230769
		Panel c	Shadow drive effects on F1 SGC efficiency with pleCC
		F1 female progeny									F1 male progeny
		Actin-Cas9+	Actin-Cas9-		Vasa-Cas9+	Vasa-Cas9-		Nanos-Cas9+	Nanos-Cas9-		Actin-Cas9+	Actin-Cas9-		Vasa-Cas9+	Vasa-Cas9-		Nanos-Cas9+	Nanos-Cas9-
		0.456621	0.296804		0.493151	0.273973		0.515982	0.283105		0.438356	0.401826		0.39726	0.47032		0.575342	0.378995
		0.260274	0.502283		0.410959	0.429224		0.520548	0.232877		0.310502	0.461187		0.401826	0.269406		0.324201	0.127854
		0.461187	0.324201		0.438356	0.525114		0.525114	0.242009		0.296804	0.415525		0.547945	0.356164		0.497717	0.360731
		0.242009	0.52968		0.474886	0.493151		0.479452	0.251142		0.43379	0.452055		0.3379	0.415525		0.488584	0.260274
		0.146119	0.356164		0.333333	0.287671		0.43379	0.150685		0.506849	0.383562		0.310502	0.447489		0.269406	0.365297
		0.442922	0.347032		0.579909	0.547945		0.60274	0.438356		0.452055	0.547945		0.570776	0.333333		0.56621	0.324201
		0.452055	0.305936		0.534247	0.465753		0.305936	0.328767		0.520548	0.47032		0.511416	0.388128		0.552511	0.47032
		0.392694	0.296804		0.520548	0.3379		0.30137	0.333333		0.43379	0.43379		0.424658	0.534247		0.447489	0.255708
		0.502283	0.429224		0.543379	0.333333		0.369863	0.392694		0.607306	0.557078		0.347032	0.283105		0.502283	0.269406
		0.506849	0.223744		0.543379	0.561644		0.520548	0.438356		0.424658	0.378995		0.575342	0.333333		0.452055	0.251142
		0.347032	0.26484		0.392694	0.251142		0.342466	0.424658		0.47032	0.520548		0.273973	0.383562		0.47032	0.488584
		0.30137	0.200913		0.429224	0.26484		0.502283	0.287671		0.593607	0.511416		0.493151	0.410959		0.465753	0.26484
		0.251142	0.52968		0.324201	0.502283		0.575342	0.39726		0.598174	0.447489		0.328767	0.273973		0.465753	0.488584
		0.452055	0.410959		0.493151	0.429224		0.424658	0.351598		0.415525	0.474886		0.479452	0.328767		0.452055	0.319635
		0.369863	0.347032		0.579909	0.547945			0.310502		0.365297	0.511416		0.360731	0.420091		0.356164	0.461187
		0.429224	0.547945		0.351598	0.461187			0.164384		0.420091	0.456621		0.442922	0.47032		0.534247	0.497717
		0.447489	0.479452		0.611872	0.511416			0.328767		0.328767	0.520548		0.611872	0.415525		0.589041	0.310502
		0.351598	0.342466		0.456621	0.474886			0.456621		0.310502	0.392694		0.415525	0.43379		0.479452	0.401826
		0.456621	0.461187		0.511416	0.406393			0.287671		0.52968	0.520548		0.47032	0.315068		0.611872
		0.52968	0.292237		0.502283	0.287671			0.30137		0.538813	0.30137		0.333333	0.292237
		0.484018	0.506849		0.547945	0.388128			0.429224		0.506849	0.452055		0.447489	0.488584
		0.429224	0.474886		0.511416	0.39726			0.429224		0.30137			0.429224	0.479452
		0.26484			0.520548	0.429224			0.452055		0.625571			0.584475	0.415525
						0.39726					0.374429			0.43379	0.52968
						0.520548					0.442922				0.515982
						0.52968					0.488584				0.429224
						0.52968					0.452055				0.461187
						0.383562					0.547945				0.410959
											0.493151
											0.369863
											0.406393
		Panel e	Maternal effects on F1 SGC with wCC
		w[ATG-,CC]-Cas9 ZMGC				w[ATG-,CC]-Cas9 ZGC
		No of F1 female progeny	No of F1 female progeny has double-sided mosaic eyes	Ratio	No of F1 female progeny	No of F1 female progeny has double-sided mosaic eyes	Ratio
		54	20	0.37037	44	37	0.840909
		55	14	0.254545	40	37	0.925
		62	13	0.209677	47	35	0.744681
		52	15	0.288462	41	36	0.878049
		56	14	0.25	43	30	0.697674
		32	4	0.125	24	19	0.791667
		21	6	0.285714	67	62	0.925373
		26	8	0.307692	39	35	0.897436
		27	5	0.185185	29	24	0.827586
		14	4	0.285714	23	20	0.869565
		29	3	0.103448	36	33	0.916667
		32	8	0.25	48	44	0.916667
		22	5	0.227273
		28	8	0.285714
		Panel f	Maternal effects on SGC with pleCC
		ple[ATG-,CC]-Cas9 ZMGC	0.104803	0.179039	0.126638	0.152838	0.196507	0.209607	0.126638	0.139738	0.117904	0.152838	0.135371	0.157205	0.135371	0.139738	0.152838	0.117904	0.131004	0.152838	0.19214
		ple[ATG-,CC]-Cas9 ZGC	0.353712	0.393013	0.419214	0.305677	0.449782	0.379913	0.427948	0.471616	0.484716	0.436681	0.384279	0.362445	0.427948	0.515284	0.349345	0.458515	0.384279	0.406114	0.436681

## Sheet: Supplementary Figure 4
	Panel a	Germline transmission of wCC
	ZC+ZMG												ZG+ZMC													0.547838	1	1		0.547838	1	1		0.530833	1	1		0.553747	0.918305	0.918305		0.553747	0.918305	0.918305
	Acctin-Cas9				Vasa-Cas9				Nanos-Cas9				Acctin-Cas9				Vasa-Cas9				Nanos-Cas9					0.451538	0.744615	0.763846		0.451538	0.744615	0.763846		0.546875	0.893382	0.893382		0.507132	0.917042	0.917042		0.507132	0.917042	0.917042
	RFP	CFP	W-		RFP	CFP	W-		RFP	CFP	W-		RFP	CFP	W-		RFP	CFP	W-		RFP	CFP	W-			0.418846	0.89	0.89		0.418846	0.89	0.89		0.467598	0.949689	0.949689		0.441176	0.764706	0.757353		0.441176	0.764706	0.757353
	0.547838	1	1		0.547838	1	1		0.547838	1	1		0.530833	1	1		0.553747	0.918305	0.918305		0.553747	0.918305	0.918305			0.532308	0.794615	0.794615		0.532308	0.794615	0.794615		0.517522	0.948477	0.948477		0.494833	1	1		0.494833	1	1
	0.451538	0.744615	0.763846		0.451538	0.744615	0.763846		0.451538	0.744615	0.763846		0.546875	0.893382	0.893382		0.507132	0.917042	0.917042		0.507132	0.917042	0.917042			0.502273	0.88	0.88		0.502273	0.88	0.88		0.477086	0.920999	0.920999		0.485119	0.914881	0.914881		0.485119	0.914881	0.914881
	0.418846	0.89	0.89		0.418846	0.89	0.89		0.418846	0.89	0.89		0.467598	0.949689	0.949689		0.441176	0.764706	0.757353		0.441176	0.764706	0.757353			0.398913	0.889783	0.889783		0.398913	0.889783	0.889783		0.355856	0.960152	0.960152		0.540278	0.798611	0.872685		0.540278	0.798611	0.872685
	0.532308	0.794615	0.794615		0.532308	0.794615	0.794615		0.532308	0.794615	0.794615		0.517522	0.948477	0.948477		0.494833	1	1		0.494833	1	1			0.507273	1	1		0.507273	1	1		0.368056	0.920139	0.920139		0.472459	0.94634	0.94634		0.472459	0.94634	0.94634
	0.502273	0.88	0.88		0.502273	0.88	0.88		0.502273	0.88	0.88		0.477086	0.920999	0.920999		0.485119	0.914881	0.914881		0.485119	0.914881	0.914881			0.459545	1	1		0.459545	1	1		0.443287	0.950231	0.950231		0.489411	0.961494	0.961494		0.489411	0.961494	0.961494
	0.398913	0.889783	0.889783		0.398913	0.889783	0.889783		0.398913	0.889783	0.889783		0.355856	0.960152	0.960152		0.540278	0.798611	0.872685		0.540278	0.798611	0.872685			0.532576	0.864545	0.864545		0.532576	0.864545	0.864545		0.529167	0.866667	0.866667		0.458333	0.895833	0.895833		0.458333	0.895833	0.895833
	0.507273	1	1		0.507273	1	1		0.507273	1	1		0.368056	0.920139	0.920139		0.472459	0.94634	0.94634		0.472459	0.94634	0.94634			0.4325	0.9025	0.9025		0.4325	0.9025	0.9025		0.395649	0.829573	0.829573		0.423033	1	1		0.423033	1	1
	0.459545	1	1		0.459545	1	1		0.459545	1	1		0.443287	0.950231	0.950231		0.489411	0.961494	0.961494		0.489411	0.961494	0.961494			0.437857	1	1		0.437857	1	1		0.527606	0.931115	0.931115		0.478261	0.897727	0.897727		0.478261	0.897727	0.897727
	0.532576	0.864545	0.864545		0.532576	0.864545	0.864545		0.532576	0.864545	0.864545		0.529167	0.866667	0.866667		0.458333	0.895833	0.895833		0.458333	0.895833	0.895833			0.63	0.9275	0.9275		0.63	0.9275	0.9275		0.550195	0.882554	0.882554		0.474061	0.894503	0.894503		0.474061	0.894503	0.894503
	0.4325	0.9025	0.9025		0.4325	0.9025	0.9025		0.4325	0.9025	0.9025		0.395649	0.829573	0.829573		0.423033	1	1		0.423033	1	1			0.59	0.930556	0.930556		0.59	0.930556	0.930556		0.425	0.9	0.9		0.439239	0.978432	0.978432		0.439239	0.978432	0.978432
	0.437857	1	1		0.437857	1	1		0.437857	1	1		0.527606	0.931115	0.931115		0.478261	0.897727	0.897727		0.478261	0.897727	0.897727											0.400794	0.885714	0.885714		0.39763	0.943055	0.943055		0.39763	0.943055	0.943055
	0.63	0.9275	0.9275		0.63	0.9275	0.9275		0.63	0.9275	0.9275		0.550195	0.882554	0.882554		0.474061	0.894503	0.894503		0.474061	0.894503	0.894503											0.475775	0.767926	0.767926		0.396368	0.974359	0.974359		0.396368	0.974359	0.974359
	0.59	0.930556	0.930556		0.59	0.930556	0.930556		0.59	0.930556	0.930556		0.425	0.9	0.9		0.439239	0.978432	0.978432		0.439239	0.978432	0.978432											0.423984	0.794715	0.806911		0.42093	0.895155	0.895155		0.42093	0.895155	0.895155
													0.400794	0.885714	0.885714		0.39763	0.943055	0.943055		0.39763	0.943055	0.943055											0.442087	1	1		0.501252	0.905194	0.905194		0.501252	0.905194	0.905194
													0.475775	0.767926	0.767926		0.396368	0.974359	0.974359		0.396368	0.974359	0.974359											0.477273	0.900198	0.900198		0.478938	0.904304	0.904304		0.478938	0.904304	0.904304
													0.423984	0.794715	0.806911		0.42093	0.895155	0.895155		0.42093	0.895155	0.895155											0.491379	1	1		0.47832	1	1		0.47832	1	1
													0.442087	1	1		0.501252	0.905194	0.905194		0.501252	0.905194	0.905194
													0.477273	0.900198	0.900198		0.478938	0.904304	0.904304		0.478938	0.904304	0.904304
													0.491379	1	1		0.47832	1	1		0.47832	1	1
	Panel b	Germline transmission of pleCC
	ZC+ZMG												ZG+ZMC
	Acctin-Cas9				Vasa-Cas9				Nanos-Cas9				Acctin-Cas9				Vasa-Cas9				Nanos-Cas9
	RFP	CFP	RT		RFP	CFP	RT		RFP	CFP	RT		RFP	CFP	RT		RFP	CFP	RT		RFP	CFP	RT
	0.5491	1	0.53465		0.4754	1	0.4449		0.473684	1	0.421053		0.476	0.9737	0.42335		0.617	1	0.4681		0.4737	1	0.4211
	0.45	1	0.44375		0.5035	1	0.5465		0.538462	1	0.576923		0.3892	0.90195	0.4081		0.62	0.84	0.4		0.3667	0.7	0.4667
	0.44085	0.776	0.34635		0.49255	1	0.4515		0.583333	0.833333	0.375		0.55485	0.9352	0.4645		0.5	0.913	0.5		0.5385	1	0.5769
	0.43135	0.9774	0.36875		0.51925	0.975	0.40575		0.333333	0.888889	0.444444		0.5539	0.94545	0.4834		0.3784	1	0.4324		0.6154	0.5385	0.3077
	0.4787	1	0.48425		0.41905	0.9324	0.37525		0.54	0.76	0.32		0.48335	0.81335	0.33665		0.4595	0.8649	0.3243		0.3333	0.8889	0.4444
	0.4682	0.8517	0.3628		0.52585	0.95455	0.41735		0.560976	0.682927	0.317073		0.5104	1	0.5		0.3696	1	0.5217		0.641	0.7949	0.3846
	0.40725	1	0.4959		0.4806	0.84375	0.4429		0.478261		0.478261		0.55645	0.87805	0.46395		0.4375	0.9375	0.5		0.54	0.76	0.32
	0.4708	0.9643	0.38405		0.5362	0.90615	0.4352		0.5	1	0.55		0.4853	0.83335	0.5		0.4	0.8667	0.4667		0.5769	1	0.5833
	0.4894	0.8697	0.3879		0.5158	0.80965	0.34265		0.5	0.722222	0.305556		0.5147	0.7754	0.46255		0.4762	0.7619	0.381		0.3684	1	0.4211
	0.3964	0.96155	0.4448		0.5193	0.78865	0.4568		0.447368	0.842105	0.368421						0.5147	0.9118	0.4706		0.4474	0.8684	0.3684
	0.57105	0.8002	0.4072		0.5494	0.9387	0.5119		0.695652	1	0.565217										0.6538	0.8846	0.4231
	0.4177	0.9208	0.3307		0.54705	0.9189	0.5484		0.321429	0.821429	0.392857										0.6957	1	0.5652
	0.5043	0.96105	0.4448						0.444444	0.777778	0.5										0.55	1	0.4
									0.529412	0.705882	0.441176										0.4444	0.7778	0.5
									0.527778	0.611111	0.361111										0.5484	0.6774	0.2903
									0.774194		0.387097										0.5294	0.6765	0.4762
									0.69697	0.69697	0.375										0.6667	0.8333	0.5556
									0.428571	0.742857	0.314286										0.4103	1	0.5556
	Panel c	Shadwo drive effects on germline transmission efficiency of shawdo drive with wCC
	ZG+ZMC						ZG+MC
	Actin-Cas9		Vasa-Cas9		Nanos-Cas9		Actin-Cas9		Vasa-Cas9		Nanos-Cas9
	0.97999		0.881945		1		0.85		0.82471		1
	0.94239		0.92996		1		0.955355		0.718825		0.939105
	0.93961		0.87815		0.93837		0.893555		0.671155		0.935485
	0.952695		0.85069		0.96491		0.95648		0.891305		0.872805
	0.85902		1		0.9		0.810065		0.829845		0.956535
	0.832955		0.908495		0.97541		0.964285		0.76894		0.8198
	1		0.82046		1		0.8303		0.801865		0.98718
	0.919045		0.85714		0.94867				0.85256		0.968085
	0.823985		0.88782		1				0.948025		0.962415
	0.931035		0.92121		1				1		0.87255
	0.969695		0.87538		1				0.73602		0.985715
	0.934405		0.94431		0.96872				0.90387		1
	1		0.946665		0.97619				1		1
	1								0.985295		0.899495
	0.90159								0.869695
	0.91327								0.963555
	0.93431								0.86494
	0.951615
	0.92527
	Panel d	Shadwo drive effects on germline transmission efficiency of shawdo drive with pleCC
	ZG+ZMC						ZG+MC						ZG+ZMC						ZG+MC
	Actin-Cas9		Vasa-Cas9		Nanos-Cas9		Actin-Cas9		Vasa-Cas9		Nanos-Cas9		Actin-Cas9		Vasa-Cas9		Nanos-Cas9		Actin-Cas9		Vasa-Cas9		Nanos-Cas9
	1		0.977275		1		0.883225		0.80139		0.92857		0.85786		0.807145		0.84292		0.84655		0.83289		0.842793
	0.82579		0.92013		0.944445		0.831155		0.823085		1		0.88988		0.797145		0.86497		0.860545		0.823375		0.958533
	0.95		0.767195		0.79029		0.73034		0.92568		0.962965		0.83946		0.802685		0.68465		0.860465		0.68407		0.883335
	0.87288		0.74431		0.865855		0.918035		0.8671		0.955165		0.838235		0.78774		0.82097		0.90196		0.81074		0.949135
	0.933335		0.827585		0.953125		0.925		0.709965		0.930805		0.703845		0.925925		0.81392		0.890055		0.82143		0.98
	1		0.98148		0.944695		0.839025		0.84977		0.83036		0.92857		0.909525		0.964285		0.723845		0.797815		0.88657
	0.960035		0.866175		0.921055		0.818875		0.832415		0.975				0.746155		0.78143		0.699615		0.9375		0.860365
	1		0.941175		1		0.943395		0.85529		1				0.901615		0.84295		0.6511		0.96		0.898335
	0.905315		1		1		0.9625		0.82857		0.982145						0.88889		0.92857		0.82692		0.90669
	1		0.66842		1		0.822675		0.923295		0.85								0.75278		0.875		0.884805
	1				0.911675		0.805495		0.94697		0.857285								0.95833		0.8341
	0.98718				0.9125		0.89757		0.73185		0.7975										0.88274
	0.91				1		0.68145		0.743015		0.965115										0.724355
	0.9437						0.746955		0.67172		0.85116										0.795975
	1						0.96795		0.96184		0.891305										0.900495
	0.97059						0.861015		0.654765												0.838335
							0.81086		0.83405												0.78336
																					0.84175
	Panel e	Maternal inheritence effects on germline transmission efficiency with wCC
	F2 Females						F2 Males
	ZMGC			ZGC			ZMGC			ZGC
	RFP	CFP		RFP	CFP		RFP	CFP		RFP	CFP
	0.5	0.58		0.32	0.79		0.54	0.83		0.54	0.69
	0.5	0.58		0.58	0.79		0.4	0.4		0.48	0.84
	0.48	0.46		0.62	0.87		0.4	0.4		0.46	0.76
	0.39	0.61		0.53	0.65		0.48	0.45		0.54	0.83
	0.41	0.62		0.6	0.85		0.3	0.43		0.56	0.88
	0.48	0.87		0.48	0.88		0.5	0.5		0.51	0.79
	0.48	0.78		0.43	0.7		0.52	0.68		0.56	0.77
	0.45	0.43		0.44	0.7		0.62	0.72		0.47	0.81
	0.51	0.68		0.54	0.78		0.24	0.32		0.31	0.67
	0.41	0.41		0.48	0.84		0.44	0.82		0.5	0.71
	0.5	0.53		0.57	0.84		0.42	0.48		0.49	0.77
	0.51	0.51		0.59	0.8		0.39	0.39		0.52	0.89
	0.43	0.49		0.54	0.75		0.47	0.5		0.43	0.62
	0.39	0.43		0.54	0.87		0.43	0.57		0.45	0.75
	0.52	0.67		0.44	0.91		0.38	0.41		0.43	1
	0.49	0.49		0.4	0.79		0.55	0.76		0.59	0.93
	0.5	0.48		0.51	0.8		0.43	0.43		0.33	0.92
	Panel f	Maternal inheritence effects on germline transmission efficiency with pleCC
	F2 Females						F2 Males
	ZMGC			ZGC			ZMGC			ZGC
	RFP	CFP		RFP	CFP		RFP	CFP		RFP	CFP
	0.64	0.44		0.58	0.89		0.55	0.45		0.61	0.86
	0.49	0.41		0.54	1		0.54	0.38		0.47	1
	0.66	0.21		0.64	0.94		0.45	0.48		0.41	0.92
	0.64	0.33		0.52	0.97		0.42	0.3		0.42	0.98
	0.62	0.5		0.49	0.98		0.43	0.52		0.61	0.95
	0.4	0.4		0.54	1		0.5	0.17		0.33	1
	0.42	0.39		0.48	0.98		0.47	0.41		0.42	0.96
	0.54	0.51		0.46	0.89		0.38	0.58		0.68	0.93
	0.51	0.51		0.56	1		0.47	0.43		0.67	1
	0.57	0.43		0.53	1		0.51	0.43		0.49	0.98
	0.51	0.46		0.66	1		0.31	0.25		0.55	1
	0.6	0.4		0.6	1		0.28	0.57		0.61	1
	0.43	0.52					0.29	0.38
	0.53	0.5					0.39	0.34
	0.53	0.25					0.32	0.32
	0.63	0.4					0.45	0.52

## Sheet: Supplementary Figure 5
		Panel a				Panel b				Panel e				Panel f
		Nucleotide site	Deletion	Insertion		Nucleotide site	Deletion	Insertion		Nucleotide site	Deletion	Insertion		Nucleotide site	Deletion	Insertion
		(-51)G	0	0		(-51)G	0	0		(40)C	0	0		(40)C	0	0
		(-50)A	0	0		(-50)A	0	0		(39)A	0.5	0		(39)A	0	0
		(-49)A	0	0		(-49)A	0.3	0		(38)A	0.5	0		(38)A	0	0
		(-48)T	0	0		(-48)T	0.3	0		(37)G	0.5	0		(37)G	0	0
		(-47)A	0.3	0		(-47)A	1.1	0		(36)G	0.5	0		(36)G	0	0
		(-46)A	0.3	0		(-46)A	2	0		(35)C	0.5	0		(35)C	0	0
		(-45)G	0.3	0		(-45)G	2	0		(34)A	0.5	0		(34)A	0	0
		(-44)C	0.3	0		(-44)C	2.5	0		(33)A	0.5	0		(33)A	0	0
		(-43)T	8.1	0		(-43)T	3.5	0		(32)T	0.5	0		(32)T	0	0
		(-42)G	8.1	0		(-42)G	3.5	0		(31)C	0.5	0		(31)C	0	0
		(-41)T	8.1	0		(-41)T	4.8	0		(30)G	0.5	0		(30)G	0	0
		(-40)C	9	0		(-40)C	7	0		(29)T	0.5	0		(29)T	0	0
		(-39)A	9	0		(-39)A	8.9	0		(28)C	0.5	0		(28)C	0	0
		(-38)A	9	0		(-38)A	9.5	0		(27)T	0.5	0		(27)T	0	0
		(-37)A	9	0		(-37)A	10	0		(26)A	0.5	0		(26)A	0	0
		(-36)G	9.2	0		(-36)G	10	0		(25)A	0.5	0		(25)A	0	0
		(-35)C	9.2	0		(-35)C	11	0		(24)T	0.5	0		(24)T	0	0
		(-34)A	9.8	0		(-34)A	11.8	0		(23)T	1	0		(23)T	0	0
		(-33)T	9.5	0		(-33)T	11.8	0		(22)T	1	0		(22)T	0	0
		(-32)C	9.8	0		(-32)C	12.2	0		(21)C	1	0		(21)C	0	0
		(-31)G	9.8	0		(-31)G	12.2	0		(20)C	1	0		(20)C	0	0
		(-30)C	9.4	0		(-30)C	12.2	0		(19)G	1	0		(19)G	0.2	0
		(-29)A	9.4	0		(-29)A	12.6	0		(18)C	1	0		(18)C	0.3	0
		(-28)G	9.4	0		(-28)G	12.6	0		(17)T	11.1	0		(17)T	0.5	0
		(-27)C	9.4	0		(-27)C	13.4	0		(16)C	11.1	0		(16)C	0.5	0
		(-26)A	12.3	0		(-26)A	13.4	0		(15)C	11.2	0		(15)C	0.5	0
		(-25)G	12.3	0		(-25)G	13.4	0		(14)A	11.2	0		(14)A	4.1	0
		(-24)A	14.1	0		(-24)A	14.6	0		(13)C	11.5	0		(13)C	4.1	0
		(-23)A	14.5	0		(-23)A	15	0		(12)A	11.5	0		(12)A	4	0
		(-22)G	15	0		(-22)G	15.7	0		(11)T	14.1	0		(11)T	12	0
		(-21)A	17.4	0		(-21)A	20	0		(10)C	14.1	0		(10)C	12	0
		(-20)T	17.4	0		(-20)T	20.7	0		(9)C	14.6	0		(9)C	15.1	0
		(-19)G	17.4	0		(-19)G	20.7	0		(8)T	14.8	0		(8)T	24.1	0
		(-18)A	18.2	0		(-18)A	23.6	0		(7)G	14.8	0		(7)G	24.1	0
		(-17)G	18.6	0		(-17)G	23.6	0		(6)C	15	10		(6)C	26	0
		(-16)C	18.8	0		(-16)C	25.8	0		(5)C	26.5	0		(5)C	42.4	6
		(-15)A	22.5	0		(-15)A	36.5	0		(4)A	26.5	0		(4)A	42.2	6
		(-14)G	22.5	0		(-14)G	36.5	0		(3)G	67.4	3.5		(3)G	58.2	0
		(-13)T	24	0		(-13)T	43.4	0		(2)T	72.2	4		(2)T	49.2	15.2
		(-12)G	25.5	0.3		(-12)G	50	0		(1)G	44.3	4.5		(1)G	32	5
		(-11)A	39.2	0		(-11)A	56.4	0		(-1)T	24.5	0		(-1)T	32	0
		(-10)A	40.6	0.3		(-10)A	61.5	0		(-2)C	8	0		(-2)C	8.5	0
		(-9)G	40.6	0		(-9)G	61.5	0		(-3)A	7.5	0		(-3)A	9.5	4
		(-8)C	41.4	0		(-8)C	67.9	0		(-4)C	7	0		(-4)C	9	0
		(-7)C	45.8	4.5		(-7)C	73.6	0.7		(-5)T	3.5	0		(-5)T	9	0
		(-6)T	47.5	0		(-6)T	80.3	0		(-6)A	3	0		(-6)A	9	0
		(-5)C	47.6	0.2		(-5)C	85.3	0.2		(-7)A	3	0		(-7)A	4.8	0
		(-4)G	60.9	0		(-4)G	91.4	0		(-8)C	1.8	0		(-8)C	1	0
		(-3)C	63.2	0.3		(-3)C	95.6	0.2		(-9)A	1.7	0		(-9)A	1	0
		(-2)T	64.1	11.5		(-2)T	94	2.2		(-10)C	1.7	0		(-10)C	1	0
		(-1)A	60	0.1		(-1)A	67	0		(-11)G	1.5	0		(-11)G	1	0
		(1)A	30.1	0.1		(1)A	6.5	0		(-12)G	1.5	0		(-12)G	1	0
		(2)G	19.4	0.1		(2)G	4	0		(-13)A	1.5	0		(-13)A	1	0
		(3)G	17.1	0		(3)G	3	0		(-14)C	1.5	0		(-14)C	1	0
		(4)A	9	0		(4)A	2	0		(-15)T	1.5	0		(-15)T	1	0
		(5)G	8.1	0		(5)G	1	0		(-16)T	1.5	0		(-16)T	1	0
		(6)G	7	0		(6)G	1	0		(-17)C	1.5	0		(-17)C	0.3	0
		(7)A	7	0		(7)A	1	0		(-18)A	1.5	0		(-18)A	0.3	0
		(8)A	4.5	0		(8)A	0.6	0		(-19)A	1.1	0		(-19)A	1	0
		(9)A	4.5	0		(9)A	0.6	0		(-20)T	1.1	0		(-20)T	1	0
		(10)T	3	0		(10)T	0.6	0		(-21)C	1	0		(-21)C	1	0
		(11)G	2	0		(11)G	0.2	0		(-22)T	1	0		(-22)T	0.2	0
		(12)C	2	0		(12)C	0.2	0		(-23)T	1	0		(-23)T	0.2	0
		(13)A	2	0		(13)A	0.2	0		(-24)T	0.5	0		(-24)T	0.2	0
		(14)A	1	0		(14)A	0.2	0		(-25)T	0.5	0		(-25)T	0.1	0
		(15)C	1	0		(15)C	0.2	0		(-26)C	0.5	0		(-26)C	0.1	0
		(16)A	1	0		(16)A	0.2	0		(-27)G	0.5	0		(-27)G	0.1	0
		(17)G	1	0		(17)G	0.2	0		(-28)C	0.5	0		(-28)C	0.1	0
		(18)T	1	0		(18)T	0.2	0		(-29)T	0.5	0		(-29)T	0.1	0
		(19)T	1	0		(19)T	0	0		(-30)T	0.5	0		(-30)T	0.1	0
		(20)T	1	0		(20)T	0	0		(-31)T	0.5	0		(-31)T	0.1	0
		(21)T	1	0		(21)T	0	0		(-32)C	0.5	0		(-32)C	0.1	0
		(22)C	1	0		(22)C	0	0		(-33)G	0.5	0		(-33)G	0	0
		(23)A	1	0		(23)A	0	0		(-34)T	0.5	0		(-34)T	0	0
		(24)G	1	0		(24)G	0	0		(-35)T	0.5	0		(-35)T	0	0
		(25)G	1	0		(25)G	0	0		(-36)T	0.5	0		(-36)T	0	0
		(26)C	0.3	0		(26)C	0	0		(-37)C	0.5	0		(-37)C	0	0
		(27)T	0.3	0		(27)T	0	0		(-38)C	0.5	0		(-38)C	0	0
		(28)T	0.3	0		(28)T	0	0		(-39)A	0.5	0		(-39)A	0	0
		(29)T	0.3	0		(29)T	0	0		(-40)G	0.5	0		(-40)G	0	0
		(30)G	0.3	0		(30)G	0	0		(-41)A	0.5	0		(-41)A	0	0
		(31)G	0.3	0		(31)G	0	0		(-42)A	0.2	0		(-42)A	0	0
		(32)T	0	0		(32)T	0	0		(-43)T	0.2	0
		(33)C	0	0		(33)C	0	0		(-44)G	0	0
		(34)T	0.3	0		(34)T	0	0		(-45)G	0	0
		(35)T	0	0		(35)T	0	0		(-46)C	0	0
		(36)T	0	0		(36)T	0	0		(-47)T	0	0
		(37)T	0	0		(37)T	0	0		(-48)A	0.2	0
										(-49)T	0.2	0
										(-50)C	0.2	0
		Panel c				Panel d				Panel g				Panel h
		Rank of allele	Frequency			Rank of allele	Frequency			Rank of allele	Frequency			Rank of allele	Frequency
		WT	1.79			WT	0.34			WT	5.09			WT	0.92
		1	12.34			1	7.35			1	21.85			1	5.94
		2	10.96			2	7.32			2	10.2			2	4.79
		3	9.45			3	7.21			3	9.48			3	4.76
		4	9.39			4	5.69			4	5.93			4	4.19
		5	6.38			5	5.64			5	5.9			5	3.72
		6	3.81			6	5.43			6	5.85			6	3.34
		7	2.9			7	4.76			7	4.74			7	2.51
		8	1.74			8	4.56			8	4.41			8	1.88
		9	1.61			9	4.5			9	4.31			9	1.69
		10	1.34			10	3.94			10	3.91			10	1.61
		11	1.24			11	3.46			11	3.68			11	1.58
		12	1.22			12	3.29			12	3.43			12	1.44
		13	1.15			13	2.87			13	2.49			13	1.38
		14	1.14			14	2.24			14	1.92			14	1.37
		15	1.08			15	2.2			15	0.46			15	1.33
		16	1.03			16	2.06			16	0.39			16	1.3
		17	0.87			17	1.53			17	0.3			17	1.22
		18	0.8			18	1.38			18	0.25			18	1.14
		19	0.75			19	1.13			19	0.25			19	1.13
		20	0.74			20	1.11			20	0.19			20	1.12
		21	0.73			21	1.1			21	0.16			21	1.11
		22	0.69			22	1.07			22	0.15			22	1.09
		23	0.67			23	0.94			23	0.14			23	1.06
		24	0.61			24	0.93			24	0.13			24	1.03
		25	0.58			25	0.92			25	0.12			25	0.93
		26	0.49			26	0.89			26	0.12			26	0.92
		27	0.49			27	0.89			27	0.12			27	0.8
		28	0.48			28	0.89			28	0.12			28	0.69
		29	0.47			29	0.89			29	0.11			29	0.69

## Sheet: Supplementary Figure 7
		Suppe 7 d	qRT-PCR od targeted genes
			Replicate1	Replicate2	Replicate3
		Control	0.803622	1.11205	1.08432
		BRD2	0.566339	0.593755	0.571484
		CDC20	0.620282	0.604784	0.57507
		KLKB1	0.778655	0.729428	0.744418
		c-Myc	0.506035	0.517815	0.495654
		PSMA7	0.527254	0.801168	0.663297

## Sheet: Supplementary Figure 8
	Supplementary Figure 8b	Gel images of single colonies PCR			Upper row: lane 1, heterozygous control, lane 2, homozygous control, lane 3-19, single colonies from c-Myc knocking down population, lower row: lane 1- 19, single colonies from control population.
		Supplementary Figure 8c
		Relative expression of copGFP mRNA
			Replicate1	Replicate2	Replicate3
		Colony 1	3.72352	2.94173	2.86129
		Colony 9	3.10229	3.30198	2.93494
		Colony 23	2.86129	2.51984	2.16345
		Colony 2	6.17597	5.45155	5.76239
		Colony 6	6.57352	5.6438	7.31065
		Colony 25	7.02907	7.70966	6.9163
		Colony 34	5.6962	7.02907	5.55325
